# Supplementary material for: Cytosolic Immunostimulatory DNA Ligands and DNA Damage Activate the Integrated Stress Response, Stress Granule Formation, and Cytokine Production
Source: Cells. 2026 Jan 13;15(2):139. doi: 10.3390/cells15020139 (PMC12839087; doi:10.3390/cells15020139)
Supplement: Supplementary file 1 [file cells-15-00139-s001.zip]

Archive with 1 entries (1 files):
- cells-4053394-supplementary.pdf
